# Supplementary material for: Cartography of odor chemicals in the dengue vector mosquito (Aedes aegypti L., Diptera/Culicidae)
Source: Sci Rep. 2019 Jun 11;9:8510. doi: 10.1038/s41598-019-44851-7 (PMC6559988; doi:10.1038/s41598-019-44851-7)
Supplement: Supplementary file 1 — Dataset 1 [file 41598_2019_44851_MOESM1_ESM.xlsx]

## Sheet: Title & Author
			Cartography of odor chemicals in the dengue vector mosquito (Aedes aegypti L. , Diptera/Culicidae)
			Fengen Wang, Christelle Delannay, Daniella Goindin, Ligang Deng, Shuai Guan, Xiao Lu, Florence Fouque, Anubis Vega-Rúa, Jean-François Picimbon

## Sheet: Summary
Time （min）	Chemical Type			Antennae (n=3)		Head (n=6)		Thorax (n=3)		Wings (n=3)		Abdomen (n=3)		Legs (n=3)		Ovaries/ Accessory glands (n=3)		Body (n=6)
				female	male	female	male	female	male	female	male	female	male	female	male	female	male	female	male
14.02	C5H10O2	C5:0 fatty acid		0	0	0	0	0	0	0	0	0	0	0	0	0	0	0.704824	0.255027
15.32	C13H26O2	C12：0 methyl ester		0	0	0.0569991	0.0395908	0.349229	0.163116	0.132495	0.0691995	0.187712	0.0856498	0.263823	0.281365	0	0	0.0827054	0.0492567
17.49	C15H30O2	C14：0 methyl ester		0.0606242	0.0713527	0.311106	0.118731	1.69781	0.611861	0.165072	0.0472989	0.229062	0.0968832	0.601588	0.212537	0	0	0.17912	0.120088
19.59	C17H34O2	C16：0 methyl ester		0.205965	1.69121	4.2685	3.85747	14.0178	6.90899	2.58433	0.81292	2.88426	1.75288	9.50591	7.6146	0	0	2.04758	2.9255
19.83	C17H32O2	C16：1 methyl ester	isomer	0.149317	1.39959	3.61603	2.21016	16.643	10.6569	3.83515	0.820812	3.69168	1.29855	10.4045	8.29016	0	0	3.02708	3.68966
20.02	C19H36O2	C16：1 isopropyl ester		0	0.0466026	0	0	0.864652	0.426293	0.19645	0.0290422	0.207477	0.0755532	0	0	0	0	0.355991	0.123523
20.15	C18H34O2	C16：1 ethyl ester		0	0.0687959	0.294927	0.287813	0.624921	0.721559	0	0	0	0	1.98099	1.57177	0	0	0.343132	0.118604
21.3	C19H38O2	C18：0 methyl ester		0.0621132	0.450358	0.970296	1.09351	2.3136	0.503529	0.432454	0.179381	0.502845	0.355574	0	0	0	0	0.125342	0.283622
21.47	C19H36O2	C18：1 methyl ester	isomer	0.19215	1.91783	3.45415	3.59432	12.6516	7.99644	3.18553	0.7165	2.76187	1.46615	10.3884	8.15106	0	0	1.59659	2.36749
21.72	C21H40O2	C18：1 isopropyl ester	isomer	0	0	0	0	0.620594	0.300796	0	0	0	0	0	0	0.314103	0.127132	0.308812	0.143493
21.86	C20H38O2	C18：1 ethyl ester	isomer	0.0986158	1.0926	3.31766	3.07277	0.411265	0.656594	1.57508	0.263143	1.18038	0.813832	8.91954	7.475	0	0	1.28609	1.89694
21.94	C19H34O2	C18：2 methyl ester	isomer	0.399478	0.550697	0.343967	0.26088	10.4983	6.07174	0.465539	0.487796	1.71541	1.53423	0.716642	0.927426	0	0	1.29461	0.607615
22.11	C21H38O2	C18：2 isopropyl ester		0	0	0	0	0	0	0	0	0	0	0	0	0	0	1.23261	0.649101
22.41	C19H32O2	C18：3 methyl ester		0.0206125	0.243315	1.32791	1.17941	5.63558	3.04444	0.311498	0.041516	0.28852	0.205378	3.38986	2.86994	0	0	0.717774	1.08231
STDEVA
Time （min）	Chemical Type			Antennae (n=3)		Head (n=6)		Thorax (n=3)		Wings (n=3)		Abdomen (n=3)		Legs (n=3)		Ovaries/ Accessory glands (n=3)		Body (n=6)
				female	male	female	male	female	male	female	male	female	male	female	male	female	male	female	male
14.02	C5H10O2	C5:0 fatty acid		0	0	0	0	0	0	0	0	0	0	0	0	0	0	0.423928	0.0763263
15.32	C13H26O2	C12：0 methyl ester		0	0	0.0177973	0.00680181	0.0502335	0.0678455	0.124113	0.0586134	0.0459563	0.0480236	0.0699664	0.229744	0	0	0.0546441	0.0230657
17.49	C15H30O2	C14：0 methyl ester		0.0362556	0.0393527	0.214244	0.0145594	0.27816	0.47797	0.0950504	0.0149081	0.128316	0.082986	0.41325	0.0989432	0	0	0.177092	0.0558305
19.59	C17H34O2	C16：0 methyl ester		0.0749746	0.674178	1.09072	0.932252	1.31603	4.43777	1.55269	0.308164	0.797212	1.29926	3.74522	4.17498	0	0	1.38218	0.472301
19.83	C17H32O2	C16：1 methyl ester	isomer	0.0899062	0.505679	1.58264	0.282284	1.36708	2.25	2.65296	0.625204	1.4581	0.888889	4.41402	3.63112	0	0	1.89315	0.40062
20.02	C19H36O2	C16：1 isopropyl ester		0	0.0436964	0	0	0.40853	0.046853	0.189728	0.0328663	0.063667	0.0295176	0	0	0	0	0.133582	0.0233131
20.15	C18H34O2	C16：1 ethyl ester		0	0.0598749	0.0515261	0.0261777	0.243571	0.482271	0	0	0	0	1.09109	1.07999	0	0	0.124165	0.0226848
21.3	C19H38O2	C18：0 methyl ester		0.00558004	0.221199	0.389191	0.231092	0.256565	0.455485	0.123408	0.0592036	0.158267	0.287824	0	0	0	0	0.113236	0.301197
21.47	C19H36O2	C18：1 methyl ester	isomer	0.0693853	0.481358	0.916073	0.460821	0.203613	2.86142	1.86486	0.296877	1.18169	1.22565	4.7311	3.4051	0	0	1.06318	0.359844
21.72	C21H40O2	C18：1 isopropyl ester	isomer	0	0	0	0	0.35032	0.0714195	0	0	0	0	0	0	0.160418	0.0573085	0.105546	0.027435
21.86	C20H38O2	C18：1 ethyl ester	isomer	0.051504	0.619166	0.425143	0.340672	0.13452	0.503757	1.2418	0.0230424	0.676791	0.616639	3.91017	2.7842	0	0	0.652227	0.37737
21.94	C19H34O2	C18：2 methyl ester	isomer	0.175202	0.121662	0.0423598	0.129769	0.262412	2.35601	0.114118	0.0981632	0.322403	0.399571	0.0777749	0.301413	0	0	0.603226	0.0918404
22.11	C21H38O2	C18：2 isopropyl ester		0	0	0	0	0	0	0	0	0	0	0	0	0	0	0.553891	0.0830427
22.41	C19H32O2	C18：3 methyl ester		0.0124546	0.125093	0.218103	0.172735	0.522422	1.84499	0.242027	0.0147239	0.0995872	0.165405	1.12828	1.23844	0	0	0.343747	0.277514

## Sheet: Antennae
																								red	female
																								blue	male
	std		6.51052e+07
			14.02	15.32	17.49	19.59	19.83	20.02	20.15	21.3	21.47	21.72	21.86	21.94	22.11	22.41
area	female	1	0	0	6652964	10982351	7535705	0	0	3712194	11263249	0	4740881	15687882	0	706731
		2	0	0	1438180	9514225	8176499	0	0	2216072	4373455	0	5140733	12040524	0	1127643
		3	0	0	1155772	5108713	2637616	0	0	1993678	8759877	0	2119438	19127742	0	531968
	male	1	0	0	7583939	66304465	57376639	0	0	14322096	97444211	0	28327952	32625052	0	6459870
		2	0	0	1439701	77044460	61577370	2820774	3552769	21519504	59057178	0	54185398	15028173	0	10549651
		3	0	0	1736480	54963167	46414887	1730341	3165688	15300419	79511628	0	38351404	22439203	0	9982059
content/ppb	female	1	0	0	0.102188	0.168686	0.115747	0	0	0.0570184	0.173001	0	0.0728187	0.240962	0	0.0108552
		2	0	0	0.0441802	0.292272	0.251178	0	0	0.0680766	0.13435	0	0.157921	0.369879	0	0.0346406
		3	0	0	0.0355047	0.156937	0.0810262	0	0	0.0612448	0.269099	0	0.0651081	0.587595	0	0.0163418
	male	1	0	0	0.116487	1.01842	0.881291	0	0	0.219984	1.49672	0	0.43511	0.501113	0	0.099222
		2	0	0	0.0442269	2.36677	1.89163	0.0866527	0.109139	0.661068	1.81421	0	1.66455	0.461658	0	0.32408
		3	0	0	0.0533438	1.68844	1.42584	0.0531552	0.0972483	0.470021	2.44256	0	1.17814	0.689321	0	0.306644
	female	AVE	0	0	0.0606242	0.205965	0.149317	0	0	0.0621132	0.19215	0	0.0986158	0.399478	0	0.0206125
		STDEVA	0	0	0.0362556	0.0749746	0.0899062	0	0	0.00558004	0.0693853	0	0.051504	0.175202	0	0.0124546
	male	AVE	0	0	0.0713527	1.69121	1.39959	0.0466026	0.0687959	0.450358	1.91783	0	1.0926	0.550697	0	0.243315
		STDEVA	0	0	0.0393527	0.674178	0.505679	0.0436964	0.0598749	0.221199	0.481358	0	0.619166	0.121662	0	0.125093

## Sheet: Head
																						red	female
																						blue	male
	std		7.51052e+07
			14.02	15.32	17.49	19.59	19.83	20.02	20.15	21.3	21.47	21.72	21.86	21.94	22.11	22.41
area	female	1	0	5945498	42987222	348958590	396885418	0	17542733	84682104	318015146	0	261710523	24122427	0	121096959
		2	0	1327425	4589732	121728780	82278688	0	11280608	21855906	101748887	0	134007287	12404756	0	47360584
		3	0	1707137	3589324	112638639	67440119	0	9762823	19953301	83507702	0	100909112	10972023	0	37428472
		4	0	1630855	5691694	153976377	97903078	0	10691840	30395156	115183570	0	128118252	13972600	0	51642949
		5	0	2654937	19719707	225156117	189368054	0	11506053	55609467	168543648	0	143599171	12593755	0	56308555
		6	0	2549690	15013029	173780752	179315457	0	14439011	48468059	150282626	0	110032339	15496821	0	45908942
	male	1	0	2843360	7742419	424215660	179810421	0	19373692	106455517	312845963	0	199804873	21227867	0	101825791
		2	0	1427875	5252331	145063627	95518394	0	12565753	37304025	133185832	0	124928788	12836539	0	49401412
		3	0	1445332	4207108	121529607	73647968	0	10424310	35017125	121522320	0	113146054	11429759	0	42776057
		4	0	1492780	3922875	113595404	67335072	0	10305753	29547942	109261938	0	101001395	11273773	0	33390399
		5	0	1956301	4764692	139166368	83660652	0	11098006	46932885	145615404	0	123493046	12626378	0	47716978
		6	0	1176457	4733659	137686087	87916898	0	10768067	44354309	143849021	0	129872369	0	0	41541043
content/ppb	female	1	0	0.0791622	0.57236	4.64626	5.28439	0	0.233575	1.12751	4.23426	0	3.48458	0.321182	0	1.61236
		2	0	0.0353484	0.122221	3.24155	2.19102	0	0.300395	0.582007	2.7095	0	3.56852	0.33033	0	1.26118
		3	0	0.0454599	0.0955812	2.99949	1.79588	0	0.259977	0.531342	2.22375	0	2.68714	0.292177	0	0.996694
		4	0	0.0434285	0.151566	4.10028	2.60709	0	0.284716	0.809402	3.06726	0	3.4117	0.372081	0	1.37522
		5	0	0.0706991	0.525122	5.99575	5.04274	0	0.306398	1.48084	4.4882	0	3.82395	0.335363	0	1.49946
		6	0	0.0678965	0.399786	4.62766	4.77505	0	0.384501	1.29067	4.00192	0	2.93008	0.412669	0	1.22252
	male	1	0	0.0378583	0.103088	5.64828	2.39411	0	0.257954	1.41742	4.16543	0	2.66033	0.282642	0	1.35577
		2	0	0.0380233	0.139866	3.86294	2.54359	0	0.334617	0.99338	3.54665	0	3.32677	0.341828	0	1.31553
		3	0	0.0384882	0.112032	3.23625	1.96119	0	0.277592	0.932482	3.23605	0	3.013	0.304366	0	1.1391
		4	0	0.0397517	0.104463	3.02497	1.79309	0	0.274435	0.786841	2.90957	0	2.6896	0.300213	0	0.889163
		5	0	0.0520949	0.12688	3.7059	2.22782	0	0.295532	1.24979	3.87764	0	3.28853	0.336232	0	1.27067
		6	0	0.0313282	0.126054	3.66648	2.34117	0	0.286746	1.18112	3.8306	0	3.45841	0	0	1.10621
	female	AVE	0	0.0569991	0.311106	4.2685	3.61603	0	0.294927	0.970296	3.45415	0	3.31766	0.343967	0	1.32791
		STDEVA	0	0.0177973	0.214244	1.09072	1.58264	0	0.0515261	0.389191	0.916073	0	0.425143	0.0423598	0	0.218103
	male	AVE	0	0.0395908	0.118731	3.85747	2.21016	0	0.287813	1.09351	3.59432	0	3.07277	0.26088	0	1.17941
		STDEVA	0	0.00680181	0.0145594	0.932252	0.282284	0	0.0261777	0.231092	0.460821	0	0.340672	0.129769	0	0.172735

## Sheet: Thorax
													red	female									red	female
													blue	male									blue	male
	std		6.93748e+07
			14.02	15.32	17.49	19.59	19.83	20.02	20.15	21.3	21.47	21.72	21.86	21.94	22.11	22.41
area	female	1	0	26913012	95550084	877362105	1061632078	32228570	61515837	139988855	861449843	26756666	39066670	712114028	0	372473666
		2	0	12740227	63822110	529703645	625604814	29424413	20223999	84852537	443505929	15708335	10651081	362410702	0	183850727
		3	0	10144755	65080651	490342507	575487644	44438883	14048678	85910835	442324440	35493711	12612673	374008302	0	216362986
	male	1	0	15312833	30638888	519746688	720621954	25869907	51672076	27197359	432619685	15472131	35168283	296069498	0	145141721
		2	0	6253691	39947382	382481158	451958094	15975266	41339627	34840324	391901664	10958826	42256950	303071701	0	179368196
		3	0	3064103	8404735	76610030	296706779	15450741	7911356	3959339	223915660	12606621	8485467	180731855	0	64872070
content/ppb	female	1	0	0.387936	1.3773	12.6467	15.3029	0.464557	0.886717	2.01786	12.4173	0.385683	0.563125	10.2647	0	5.36901
		2	0	0.367287	1.83992	15.2708	18.0355	0.848274	0.583036	2.44621	12.7858	0.452854	0.307059	10.4479	0	5.30022
		3	0	0.292462	1.8762	14.136	16.5907	1.28112	0.405008	2.47672	12.7517	1.02325	0.36361	10.7823	0	6.23751
	male	1	0	0.220726	0.441643	7.49187	10.3874	0.372901	0.744825	0.392035	6.23598	0.223022	0.506932	4.26768	0	2.09214
		2	0	0.180287	1.15164	11.0265	13.0295	0.46055	1.19178	1.00441	11.2981	0.315931	1.21822	8.73723	0	5.17099
		3	0	0.0883348	0.242299	2.20858	8.55373	0.445428	0.228076	0.114143	6.45525	0.363435	0.244627	5.2103	0	1.87019
	female	AVE	0	0.349229	1.69781	14.0178	16.643	0.864652	0.624921	2.3136	12.6516	0.620594	0.411265	10.4983	0	5.63558
		STDEVA	0	0.0502335	0.27816	1.31603	1.36708	0.40853	0.243571	0.256565	0.203613	0.35032	0.13452	0.262412	0	0.522422
	male	AVE	0	0.163116	0.611861	6.90899	10.6569	0.426293	0.721559	0.503529	7.99644	0.300796	0.656594	6.07174	0	3.04444
		STDEVA	0	0.0678455	0.47797	4.43777	2.25	0.046853	0.482271	0.455485	2.86142	0.0714195	0.503757	2.35601	0	1.84499

## Sheet: Wings
																						red	female
																						blue	male
	std		7.82617e+07
			14.02	15.32	17.49	19.59	19.83	20.02	20.15	21.3	21.47	21.72	21.86	21.94	22.11	22.41
area	female	1	0	21027506	17896476	314155679	450709820	30696951	0	44661051	349579800	0	213903649	26166794	0	39637783
		2	0	1007575	2183795	36495112	31645103	525245	0	15394181	40933909	0	10322247	20364167	0	1589394
		3	0	4032631	8246240	109807817	193218729	7188082	0	13042191	158234112	0	67628319	21203282	0	15159327
	male	1	0	10611749	4595583	84846761	120102706	5208237	0	13163064	69298760	0	22654911	32637249	0	2649458
		2	0	963601	2063833	34309702	21808930	598763	0	9523694	34838913	0	9910840	17471965	0	1260145
		3	0	1854029	1190915	18697647	14496914	206461	0	4952791	14623461	0	9652753	23473065	0	2288802
content/ppb	female	1	0	0.268682	0.228675	4.01417	5.75901	0.392235	0	0.570663	4.4668	0	2.73318	0.33435	0	0.506477
		2	0	0.0257489	0.0558075	0.932643	0.808699	0.0134228	0	0.393403	1.04608	0	0.263788	0.520412	0	0.0406174
		3	0	0.103055	0.210735	2.80617	4.93776	0.183693	0	0.333297	4.04372	0	1.72826	0.541856	0	0.387401
	male	1	0	0.135593	0.0587207	1.08414	1.53463	0.066549	0	0.168193	0.885474	0	0.289476	0.417027	0	0.0338538
		2	0	0.0246251	0.0527418	0.876794	0.557333	0.0153016	0	0.243381	0.890318	0	0.253274	0.446501	0	0.0322034
		3	0	0.0473802	0.0304342	0.477824	0.370473	0.00527617	0	0.12657	0.373707	0	0.246679	0.599861	0	0.058491
	female	AVE	0	0.132495	0.165072	2.58433	3.83515	0.19645	0	0.432454	3.18553	0	1.57508	0.465539	0	0.311498
		STDEVA	0	0.124113	0.0950504	1.55269	2.65296	0.189728	0	0.123408	1.86486	0	1.2418	0.114118	0	0.242027
	male	AVE	0	0.0691995	0.0472989	0.81292	0.820812	0.0290422	0	0.179381	0.7165	0	0.263143	0.487796	0	0.041516
		STDEVA	0	0.0586134	0.0149081	0.308164	0.625204	0.0328663	0	0.0592036	0.296877	0	0.0230424	0.0981632	0	0.0147239

## Sheet: Abdomen
																						red	female
																						blue	male
	std		6.79766e+07
			14.02	15.32	17.49	19.59	19.83	20.02	20.15	21.3	21.47	21.72	21.86	21.94	22.11	22.41
area	female	1	0	16361313	6296866	134690210	143801202	12866009	0	22514306	108956441	0	27118015	139900980	0	12791033
		2	0	5390241	8402738	108086762	134840209	9457703	0	18160524	92371456	0	53154408	56763054	0	9858874
		3	0	5569102	11805164	118661863	169680969	5264642	0	21854865	134763719	0	53643757	48197729	0	13164503
	male	1	0	8487075	4954922	121628870	111600130	7187055	0	23546809	95672304	0	53900283	135560850	0	11804214
		2	0	3399272	6431333	103105404	66776419	2521629	0	22020254	92451865	0	48965587	43275064	0	13063375
		3	0	1090462	969892	14812349	9830445	1588621	0	2462404	9208018	0	7066622	45382547	0	1975912
content/ppb	female	1	0	0.24069	0.0926328	1.98142	2.11545	0.189271	0	0.331207	1.60285	0	0.398931	2.05807	0	0.188168
		2	0	0.158591	0.247224	3.18012	3.96725	0.278263	0	0.534317	2.71774	0	1.5639	1.67008	0	0.290067
		3	0	0.163853	0.34733	3.49126	4.99233	0.154896	0	0.643011	3.965	0	1.5783	1.41807	0	0.387324
	male	1	0	0.124853	0.0728916	1.78927	1.64174	0.105728	0	0.346396	1.40743	0	0.792924	1.99423	0	0.173651
		2	0	0.100013	0.189222	3.03355	1.96469	0.0741911	0	0.647877	2.72011	0	1.44066	1.27323	0	0.384349
		3	0	0.0320834	0.028536	0.435807	0.28923	0.0467402	0	0.0724486	0.270917	0	0.207913	1.33524	0	0.058135
	female	AVE	0	0.187712	0.229062	2.88426	3.69168	0.207477	0	0.502845	2.76187	0	1.18038	1.71541	0	0.28852
		STDEVA	0	0.0459563	0.128316	0.797212	1.4581	0.063667	0	0.158267	1.18169	0	0.676791	0.322403	0	0.0995872
	male	AVE	0	0.0856498	0.0968832	1.75288	1.29855	0.0755532	0	0.355574	1.46615	0	0.813832	1.53423	0	0.205378
		STDEVA	0	0.0480236	0.082986	1.29926	0.888889	0.0295176	0	0.287824	1.22565	0	0.616639	0.399571	0	0.165405

## Sheet: Legs
																						red	female
																						blue	male
	std		71275630
			14.02	15.32	17.49	19.59	19.83	20.02	20.15	21.3	21.47	21.72	21.86	21.94	22.11	22.41
area	female	1	0	20500172	56074139	855159797	996372055	0	155965370	0	1050874524	0	913941008	50083518	0	313487082
		2	0	6595231	31714140	403448334	419226686	0	105260644	0	394385291	0	318376700	23050428	0	128299378
		3	0	11360921	4566681	185281533	194964554	0	28551329	0	190833253	0	178272005	28526426	0	77378736
	male	1	0	38662006	20042835	778863078	842625220	0	137461042	0	757633817	0	659702951	60150223	0	265552719
		2	0	6830121	9169036	320425205	302245984	0	86535727	0	340523422	0	317276415	24111728	0	122389139
		3	0	3920574	3532584	104246267	162770754	0	12777181	0	152117804	0	152050391	44967462	0	51669396
content/ppb	female	1	0	0.287618	0.786722	11.9979	13.9791	0	2.1882	0	14.7438	0	12.8226	0.702674	0	4.39824
		2	0	0.185063	0.889901	11.3208	11.7635	0	2.95362	0	11.0665	0	8.93368	0.646797	0	3.60009
		3	0	0.318788	0.128141	5.19901	5.47072	0	0.801153	0	5.3548	0	5.00233	0.800454	0	2.17125
	male	1	0	0.54243	0.281202	10.9275	11.8221	0	1.92858	0	10.6296	0	9.25566	0.84391	0	3.72572
		2	0	0.191654	0.257284	8.99116	8.48105	0	2.4282	0	9.55512	0	8.9028	0.676577	0	3.43425
		3	0	0.110012	0.0991246	2.92516	4.56736	0	0.358529	0	4.26844	0	4.26655	1.26179	0	1.44985
	female	AVE	0	0.263823	0.601588	9.50591	10.4045	0	1.98099	0	10.3884	0	8.91954	0.716642	0	3.38986
		STDEVA	0	0.0699664	0.41325	3.74522	4.41402	0	1.09109	0	4.7311	0	3.91017	0.0777749	0	1.12828
	male	AVE	0	0.281365	0.212537	7.6146	8.29016	0	1.57177	0	8.15106	0	7.475	0.927426	0	2.86994
		STDEVA	0	0.229744	0.0989432	4.17498	3.63112	0	1.07999	0	3.4051	0	2.7842	0.301413	0	1.23844

## Sheet: Ovaries-Accessory glands-Eggs
																							red	female	Ovaries
																							blue	male	Accessory gland
																							red	female	Ovaries
																							blue	male	Accessory gland
																							green	Eggs
		8.80993e+07		19.7
		Overies	Accessory Gland	Eggs
area	1	43262253	9175643	1264634
	2	12027092	3738944	974207
	3	7850173	8473560	3408928
	4			883664
	5			2067046
content/ppb	1	0.491062	0.104151	0.0143546
	2	0.273035	0.0848802	0.0221161
	3	0.178212	0.192364	0.0773883
	4			0.0200606
	5			0.0469254
	AVE	0.314103	0.127132	0.036169
	STDEVA	0.160418	0.0573085	0.0262086

## Sheet: Body
																						red	female
																						blue	male
	std		7.67273e+07
			14.02	15.32	17.49	19.59	19.83	20.02	20.15	21.3	21.47	21.72	21.86	21.94	22.11	22.41
area	female	1	39007588	5651660	2554754	39339286	63391682	28488643	26853705	2077208	25864721	26699631	27213179	98409446	96946753	12920841
		2	25141312	2421438	4955323	78246866	107520243	18616732	18968095	3496091	63121921	18367112	65958647	37066572	32258936	37664166
		3	21597821	1401113	2689062	47499167	73562258	9150140	8894769	2366368	38175984	10217607	41780390	35133829	35045384	23270788
		4	23679698	1856979	3174620	55632485	89087393	8440587	8307543	2814445	44508218	8690672	48337131	38568239	35736855	27945432
		5	13191002	7222434	19374261	171867387	238684791	20751605	18767643	12972283	131274910	13339629	87012786	42216359	43314512	44808354
		6	59124192	3309508	9759545	98401481	156229651	10739415	10617867	6163690	77492430	7118169	39339511	95806537	88896710	25069575
	male	1	23592451	6849105	1996307	213592590	285915275	10809597	10350408	68629847	158129975	13648459	111597544	59090314	61662184	49496346
		2	6825271	2088421	7048085	135272441	155189386	5490712	5100003	7833379	108458252	6025647	91277058	19296460	22468995	55722650
		3	11299728	1821109	5889176	127262876	154229301	3958577	3753473	7294346	103895937	4796359	89035835	20716504	22714222	48191673
		4	12883382	1962269	5806510	117550741	151874265	5685093	5596634	6463542	93900813	6340389	69865201	23158127	25442702	44505207
		5	5558468	1020833	4018574	100564931	121651618	3606343	3420119	4914102	86181133	4078392	69441335	23886090	22776270	39598355
		6	10339611	1020833	3881636	85949252	123390777	4287211	4255125	4464444	73453302	4964464	61222975	23259702	25178105	36361321
content/ppb	female	1	0.508392	0.073659	0.0332965	0.512715	0.826194	0.371297	0.349989	0.0270726	0.337099	0.347981	0.354674	1.28259	1.26352	0.168399
		2	0.655342	0.063118	0.129167	2.03961	2.80266	0.48527	0.494429	0.0911302	1.64536	0.478763	1.7193	0.966189	0.840872	0.981766
		3	0.562976	0.0365219	0.070094	1.23813	1.9175	0.238511	0.231854	0.0616825	0.995108	0.266335	1.08906	0.91581	0.913504	0.606584
		4	0.617243	0.0484046	0.0827507	1.45013	2.32218	0.220015	0.216547	0.0733622	1.16017	0.226534	1.25997	1.00533	0.931529	0.728435
		5	0.343841	0.188262	0.505016	4.47995	6.22164	0.540918	0.489204	0.33814	3.42185	0.347715	2.2681	1.10043	1.12905	1.16799
		6	1.54115	0.0862667	0.254395	2.56497	4.07233	0.279937	0.276769	0.160665	2.01994	0.185545	1.02544	2.49732	2.31721	0.653472
	male	1	0.307484	0.0892655	0.0260182	2.78379	3.72638	0.140883	0.134899	0.894464	2.06093	0.177883	1.45447	0.770134	0.803653	0.645094
		2	0.17791	0.0544375	0.183718	3.52606	4.04522	0.143123	0.132938	0.204187	2.82711	0.157066	2.37926	0.502988	0.585684	1.45248
		3	0.294542	0.0474696	0.153509	3.31728	4.02019	0.103186	0.0978393	0.190137	2.70819	0.125023	2.32084	0.540003	0.592076	1.25618
		4	0.335822	0.0511491	0.151354	3.06412	3.9588	0.148189	0.145884	0.168481	2.44765	0.165271	1.82113	0.603647	0.663198	1.16009
		5	0.144889	0.0266094	0.104749	2.62136	3.17101	0.0940041	0.0891499	0.128093	2.24643	0.106309	1.81008	0.622623	0.593694	1.03218
		6	0.269516	0.0266094	0.10118	2.24038	3.21634	0.111752	0.110915	0.116372	1.91466	0.129405	1.59586	0.606295	0.656301	0.947806
	female	AVE	0.704824	0.0827054	0.17912	2.04758	3.02708	0.355991	0.343132	0.125342	1.59659	0.308812	1.28609	1.29461	1.23261	0.717774
		STDEVA	0.423928	0.0546441	0.177092	1.38218	1.89315	0.133582	0.124165	0.113236	1.06318	0.105546	0.652227	0.603226	0.553891	0.343747
	male	AVE	0.255027	0.0492567	0.120088	2.9255	3.68966	0.123523	0.118604	0.283622	2.36749	0.143493	1.89694	0.607615	0.649101	1.08231
		STDEVA	0.0763263	0.0230657	0.0558305	0.472301	0.40062	0.0233131	0.0226848	0.301197	0.359844	0.027435	0.37737	0.0918404	0.0830427	0.277514
