# Supplementary material for: Cartography of odor chemicals in the dengue vector mosquito (Aedes aegypti L., Diptera/Culicidae)
Source: Sci Rep. 2019 Jun 11;9:8510. doi: 10.1038/s41598-019-44851-7 (PMC6559988; doi:10.1038/s41598-019-44851-7)
Supplement: Supplementary file 2 — Dataset 2 [file 41598_2019_44851_MOESM2_ESM.xlsx]

## Sheet: Title & Author
			Cartography of odor chemicals in the dengue vector mosquito (Aedes aegypti L. , Diptera/Culicidae)
			Fengen Wang, Christelle Delannay, Daniella Goindin, Ligang Deng, Shuai Guan, Xiao Lu, Florence Fouque, Anubis Vega-Rúa, Jean-François Picimbon

## Sheet: 14.02
									0.3	Name: Butanoic acid, 3-methyl-
										Formula: C5H10O2
										MW: 102 Exact Mass: 102.0680795 CAS#: 503-74-2 NIST#: 333876 ID#: 28323 DB: mainlib
										Other DBs: Fine, TSCA, RTECS, HODOC, NIH, EINECS, IRDB
										Contributor: NIST Mass Spectrometry Data Center
										10 largest peaks:
											60	999 |	43	371 |	41	300 |	45	213 |	87	170 |
											39	148 |	42	123 |	27	83 |	61	63 |	29	46 |
										Synonyms:
										1.Isovaleric acid
										2.β-Methylbutyric acid
										3.Acetic acid, isopropyl-
										4.Delphinic acid
										5.Isopentanoic acid
										6.Isopropylacetic acid
										7.3-Methylbutanoic acid
										8.3-Methylbutyric acid
										9.iso-C4H9COOH
										10.Butyric acid, 3-methyl-
										11.Isovalerianic acid
										12.Kyselina isovalerova
										13.3-Methyl-n-butyric acid
										14.NSC 62783
										15.Isobutylformic acid
										16.Isovaleric acid sodium salt (Salt/Mix)
										17.NA 1760 (Related)
										18.Methylbutanoic acid (Related)
									0.2	Name: Hexanoic acid, 2-methyl-
										Formula: C7H14O2
										MW: 130 Exact Mass: 130.09938 CAS#: 4536-23-6 NIST#: 151749 ID#: 9705 DB: replib
										Other DBs: Fine, TSCA, RTECS, HODOC, EINECS
										Contributor: Chemical Concepts
										10 largest peaks:
											74	999 |	43	339 |	41	335 |	27	271 |	87	244 |
											29	226 |	73	199 |	60	183 |	39	164 |	55	124 |
										Synonyms:
										1.α-Methylcaproic acid
										2.2-Hexanecarboxylic acid
										3.2-Methylhexanoic acid
										4.2-Methylcaproic acid

## Sheet: 15.32
										Name: Dodecanoic acid, methyl ester
										Formula: C13H26O2
										MW: 214 Exact Mass: 214.19328 CAS#: 111-82-0 NIST#: 36277 ID#: 9800 DB: replib
										Other DBs: Fine, TSCA, RTECS, EPA, HODOC, NIH, EINECS, IRDB
										Contributor: R.T.HOLMAN,UNIVERSITY OF MINNESOTA
										10 largest peaks:
											74	999 |	87	568 |	43	235 |	41	176 |	55	163 |
											75	137 |	29	117 |	57	98 |	143	98 |	183	84 |

## Sheet: 17.49
										Name: Methyl tetradecanoate
										Formula: C15H30O2
										MW: 242 Exact Mass: 242.22458 CAS#: 124-10-7 NIST#: 36034 ID#: 9796 DB: replib
										Other DBs: Fine, TSCA, EPA, HODOC, NIH, EINECS, IRDB
										Contributor: R.T.HOLMAN,UNIVERSITY OF MINNESOTA
										10 largest peaks:
											74	999 |	87	590 |	43	330 |	41	260 |	55	220 |
											29	160 |	75	140 |	57	130 |	69	110 |	143	84 |

## Sheet: 19.59
										Name: Hexadecanoic acid, methyl ester
										Formula: C17H34O2
										MW: 270 Exact Mass: 270.25588 CAS#: 112-39-0 NIST#: 333716 ID#: 40690 DB: mainlib
										Other DBs: Fine, TSCA, EPA, HODOC, NIH, EINECS
										Contributor: NIST Mass Spectrometry Data Center
										10 largest peaks:
											74	999 |	87	720 |	43	325 |	55	310 |	41	228 |
											143	208 |	75	188 |	57	183 |	69	132 |	227	110 |

## Sheet: 19.70
										Name: Isopropyl palmitate
										Formula: C19H38O2
										MW: 298 Exact Mass: 298.28718 CAS#: 142-91-6 NIST#: 153634 ID#: 10202 DB: mainlib
										Other DBs: Fine, TSCA, RTECS, USP, HODOC, NIH, EINECS
										Contributor: Chemical Concepts
										10 largest peaks:
											43	999 |	102	777 |	60	705 |	57	597 |	256	547 |
											41	488 |	61	460 |	55	398 |	71	348 |	73	316 |
										Synonyms:
										1.Hexadecanoic acid, 1-methylethyl ester
										2.Palmitic acid, isopropyl ester
										3.Crodamol IPP
										4.Deltyl
										5.Deltyl Prime
										6.Emcol-IP
										7.Emerest 2316
										8.Hexadecanoic acid, isopropyl ester
										9.Isopal
										10.Isopalm
										11.Kessco IPP
										12.Propal
										13.Sinnoester PIT
										14.Stepan D-70
										15.Wickenol 111
										16.Estol 103
										17.Isopropyl n-hexadecanoate
										18.Ja-fa ippkessco
										19.Plymouth IPP
										20.Starfol IPP
										21.Tegester isopalm
										22.Unimate IPP
										23.USAF KE-5
										24.Isopropyl hexadecanoate
										25.Ja-fa ipp
										26.Kessco isopropyl palmitate
										27.Isopropyl ester of hexadecanoic acid
										28.1-methylethyl hexandecanoate
										29.Lexol IPP
										30.Liponate IPP
										31.Radia 7200
										32.Tegosoft P
										33.1-methylethyl hexadecanoate
										34.2-propyl hexadecanoate
										35.NSC 69169
										36.Nikkol IPP

## Sheet: 19.83
										Name: 9-Hexadecenoic acid, methyl ester, (Z)-
										Formula: C17H32O2
										MW: 268 Exact Mass: 268.24023 CAS#: 1120-25-8 NIST#: 157575 ID#: 4701 DB: replib
										Other DBs: Fine, EINECS
										Contributor: Chemical Concepts
										10 largest peaks:
											55	999 |	69	668 |	41	631 |	74	566 |	83	467 |
											43	437 |	67	414 |	96	412 |	97	387 |	81	380 |
										Name: Methyl hexadec-9-enoate
										Formula: C17H32O2
										MW: 268 Exact Mass: 268.24023 CAS#: 10030-74-7 NIST#: 333999 ID#: 18900 DB: mainlib
										Other DBs: None
										Contributor: NIST Mass Spectrometry Data Center
										10 largest peaks:
											55	999 |	69	745 |	74	679 |	83	612 |	41	559 |
											96	552 |	97	552 |	87	544 |	84	487 |	98	466 |
										Name: 7-Hexadecenoic acid, methyl ester, (Z)-
										Formula: C17H32O2
										MW: 268 Exact Mass: 268.24023 CAS#: 56875-67-3 NIST#: 70689 ID#: 17842 DB: mainlib
										Other DBs: None
										Contributor: L.E. Slivon, Battelle Columbus Laboratories, Columbus, Ohio 43201
										10 largest peaks:
											55	999 |	41	898 |	43	709 |	74	671 |	69	516 |
											67	505 |	83	417 |	87	413 |	96	402 |	84	390 |

## Sheet: 20.02
										Name: i-Propyl 9-hexadecenoate
										Formula: C19H36O2
										MW: 296 Exact Mass: 296.27153 NIST#: 336628 ID#: 18924 DB: mainlib
										Contributor: William W. Christie, Mylnefield Lipid Analysis, Invergowrie, Dundee, Scotland, UK
										10 largest peaks:
											55	999 |	69	809 |	83	629 |	97	609 |	237	499 |
											236	399 |	67	369 |	81	369 |	111	339 |	84	329 |
										.

## Sheet: 20.15
										Name: Ethyl 9-hexadecenoate
										Formula: C18H34O2
										MW: 282 Exact Mass: 282.25588 CAS#: 54546-22-4 NIST#: 336625 ID#: 4751 DB: replib
										Other DBs: None
										Contributor: William W. Christie, Mylnefield Lipid Analysis, Invergowrie, Dundee, Scotland, UK
										10 largest peaks:
											55	999 |	69	729 |	83	549 |	88	529 |	97	499 |
											96	469 |	67	439 |	84	429 |	101	429 |	81	399 |
										Synonyms:
										1.9-Hexadecenoic acid, ethyl ester
										2.Ethyl hexadec-9-enoate
										Estimated non-polar retention index (n-alkane scale):
										Value: 1986 iu
										Confidence interval (Esters): 47(50%) 201(95%) iu
									4

## Sheet: 21.30
										Name: Methyl stearate
										Formula: C19H38O2
										MW: 298 Exact Mass: 298.28718 CAS#: 112-61-8 NIST#: 79123 ID#: 9807 DB: replib
										Other DBs: Fine, TSCA, RTECS, EPA, HODOC, NIH, EINECS, IRDB
										Contributor: O A MAMER, MCGILL UNIVERSITY, MONTREAL,
										Related CAS#: 172226-13-0; 172226-14-1; 218433-32-0
										10 largest peaks:
											74	999 |	87	604 |	43	430 |	41	289 |	55	278 |
											75	218 |	57	197 |	29	169 |	69	143 |	143	121 |

[truncated: 6 more sheets: 21.47, 21.72, 21.86, 21.94, 22.11, 22.41]
