# Supplementary material for: Cartography of odor chemicals in the dengue vector mosquito (Aedes aegypti L., Diptera/Culicidae)
Source: Sci Rep. 2019 Jun 11;9:8510. doi: 10.1038/s41598-019-44851-7 (PMC6559988; doi:10.1038/s41598-019-44851-7)
Supplement: Supplementary file 3 — Dataset 3 [file 41598_2019_44851_MOESM3_ESM.xlsx]

## Sheet: Title & Author
			Cartography of odor chemicals in the dengue vector mosquito (Aedes aegypti L. , Diptera/Culicidae)
			Fengen Wang, Christelle Delannay, Daniella Goindin, Ligang Deng, Shuai Guan, Xiao Lu, Florence Fouque, Anubis Vega-Rúa, Jean-François Picimbon

## Sheet: Summary
label		Time （min）	Chemical type			Egg	L1	L2	L3	L4	Nymph	Young		Old		n=6
												female	male	female	male
1		14.02	C5H10O2	C5：0 fatty acid		same				+++	---
	13	15.32	C13H26O2	C12：0 methyl ester											+
	14	17.49	C15H30O2	C14：0 methyl ester										+	+
	15	17.74	C15H28O2	C14：1 methyl ester	isomer									-	-
	16	17.87												+	++
	11	19.59	C17H34O2	C16：0 methyl ester								+	++	+	+
	12	19.83	C17H32O2	C16：1 methyl ester	isomer							+	++	+++	+++
2		20.02	C19H36O2	C16：1 isopropyl ester						+++	+	-	-	+	+
3		21	C12H22O2	C12:0 lactone						+++	-
	17	21.3	C19H38O2	C18：0 methyl ester										++	++
	18	21.47	C19H36O2	C18：1 methyl ester	isomer									++	++
4		21.72	C21H40O2	C18：1 isopropyl ester	isomer					+++
	19	21.94	C19H34O2	C18：2 methyl ester	isomer									+	++
5		22	C12H24O2	C12：0 fatty acid						+++
6		22.3	C12H22O2	C12：1 fatty acid						+++
	20	22.41	C19H32O2	C18：3 methyl ester										+	+++
7		22.45	C13H26O2	C13：0 fatty acid						+++
8		23.3	C14H28O2	C14：0 fatty acid						+++
		23.64								+++
9		23.89	C14H26O2	C14：1 fatty acid	isomer					+++
10		24.07	C15H30O2	C15：0 fatty acid						+++
							+	increase
							++	double
							+++	treble-more
							-	decrease
							---	none

## Sheet: Egg-L1-L2-L3
																						Egg	red
																						L1	blue
																						L1	blue
																						L2	red
																						L2	red
																						L3	blue
	std		9.8379e+07
			14.02	20.02	21	21.72	22	22.3	22.45	*23.05	23.28	23.64	23.89	24.07	*24.2	*24.3	*24.88
	Egg		0	0	0	0	0	0	0	0	0	0	0	0	0	0	0
area	L1	1	0	0	1845321	0	24556670	10025463	0	0	0	16894596	0	0	0	0	0
		2	0	0	676916	0	11405030	4027639	0	0	0	6356691	0	0	0	0	0
		3	0	0	798783	0	8822301	3933804	0	0	0	6367840	0	0	0	0	0
		4	0	0	742325	0	8725693	4937283	0	0	0	6013508	0	0	0	0	0
		5	0	0	752289	0	8215476	4158976	0	0	0	5774890	0	0	0	0	0
		6	0	0	693587	0	8054791	4458901	0	0	0	6822651	0	0	0	0	0
	L2	1	0	1369487	4021563	0	24897512	6694381	2226941	0	0	19938467	0	0	0	0	0
		2	0	440704	1519586	0	9982915	3324405	751068	0	0	6872950	0	0	0	0	0
		3	0	592930	1386937	0	11302379	1882637	1545892	0	0	6911617	0	0	0	0	0
		4	0	287308	1423261	0	10123364	2139267	443446	0	0	7204981	0	0	0	0	0
		5	0	309239	1265362	0	9981749	1997637	704040	0	0	6889441	0	0	0	0	0
		6	0	1206993	1315870	0	8874935	2459613	696963	0	0	7368195	0	0	0	0	0
	L3	1	0	1469487	1945321	0	26897512	6994381	1926941	0	0	40938467	199384671	55938467	0	0	0
		2	0	740704	656916	0	10282915	3524405	811068	0	0	11872950	68729502	15872950	0	0	0
		3	0	582930	758783	0	13102379	2882637	1045892	0	0	13811617	69116173	17811617	0	0	0
		4	0	687308	792325	0	9123364	2739267	643446	0	0	14504981	72049814	13504981	0	0	0
		5	0	399239	812289	0	9581749	1897637	604040	0	0	11289441	68894415	15289441	0	0	0
		6	0	706993	733587	0	11074935	2359613	796963	0	0	12768195	73681956	13768195	0	0	0
content/ppb	L1	1	0	0	0.0187573	0	0.249613	0.101907	0	0	0	0.17173	0	0	0	0	0
		2	0	0	0.0206421	0	0.347789	0.12282	0	0	0	0.193843	0	0	0	0	0
		3	0	0	0.0243583	0	0.26903	0.119959	0	0	0	0.194183	0	0	0	0	0
		4	0	0	0.0226367	0	0.266084	0.150559	0	0	0	0.183378	0	0	0	0	0
		5	0	0	0.0229405	0	0.250525	0.126825	0	0	0	0.176101	0	0	0	0	0
		6	0	0	0.0211505	0	0.245625	0.135971	0	0	0	0.208052	0	0	0	0	0
	L2	1	0	0.0139205	0.0408783	0	0.253078	0.0680469	0.0226363	0	0	0.20267	0	0	0	0	0
		2	0	0.013439	0.0463387	0	0.304422	0.101375	0.0229033	0	0	0.209586	0	0	0	0	0
		3	0	0.018081	0.0422937	0	0.344658	0.0574097	0.0471409	0	0	0.210765	0	0	0	0	0
		4	0	0.00876126	0.0434014	0	0.308705	0.0652355	0.0135226	0	0	0.219711	0	0	0	0	0
		5	0	0.00943003	0.0385863	0	0.304387	0.0609166	0.0214692	0	0	0.210089	0	0	0	0	0
		6	0	0.0368064	0.0401266	0	0.270635	0.0750042	0.0212534	0	0	0.224688	0	0	0	0	0
	L3	1	0	0.014937	0.0197737	0	0.273407	0.0710963	0.0195869	0	0	0.41613	2.0267	0.568602	0	0	0
		2	0	0.0225873	0.0200322	0	0.31357	0.107474	0.024733	0	0	0.362057	2.09586	0.484035	0	0	0
		3	0	0.0177761	0.0231386	0	0.399548	0.087904	0.0318938	0	0	0.421176	2.10765	0.543153	0	0	0
		4	0	0.020959	0.0241614	0	0.278211	0.0835321	0.0196214	0	0	0.442319	2.19711	0.411825	0	0	0
		5	0	0.0121745	0.0247702	0	0.292189	0.0578671	0.0184198	0	0	0.344264	2.10089	0.466241	0	0	0
		6	0	0.0215593	0.0223702	0	0.337723	0.0719548	0.0243028	0	0	0.389357	2.24688	0.419852	0	0	0
	L1	AVE	0	0	0.0217476	0	0.271444	0.12634	0	0	0	0.187881	0	0	0	0	0
		STDEVA	0	0	0.00197739	0	0.0385846	0.0163074	0	0	0	0.0134316	0	0	0	0	0
	L2	AVE	0	0.0167397	0.0419375	0	0.297647	0.0713314	0.024821	0	0	0.212918	0	0	0	0	0
		STDEVA	0	0.0103962	0.00273029	0	0.0320617	0.0159146	0.0114738	0	0	0.00791762	0	0	0	0	0
	L3	AVE	0	0.0183322	0.0223744	0	0.315775	0.0799714	0.023093	0	0	0.395884	2.12918	0.482285	0	0	0
		STDEVA	0	0.0041273	0.00208646	0	0.0474698	0.0171093	0.00505549	0	0	0.0375694	0.0791762	0.0636843	0	0	0

## Sheet: L3-L4-Nymph
																					L3	blue
																					L4	red
																					*	unclear
																					L4	red
																					Nymph	blue
																					*	unclear
	std		9.8379e+07
			14.02	20.02	21	21.72	22	22.3	22.45	*23.05	23.28	23.64	23.89	24.07	*24.2	*24.3	*24.88
area	L4	1	407017623	68295149	92893442	141831125	422698402	471158476	121120635	184182590	362603450	1273983692	3001301270	907898043	239439068	1995163323	500663811
		2	191190490	36068107	30419635	58067685	113144780	98127038	25553268	47563144	81520720	338451252	842882675	191173701	56694128	516122984	81932203
		3	188566724	28408875	31969222	47328830	97529090	104839747	19913417	51177217	78359238	299566107	795638279	169140236	47923902	446826536	64125121
		4	141412418	23693152	24316247	37680683	43695797	70715187	9658388	22364217	36766659	166530528	629293738	96143275	26854526	271069674	29218322
		5	155976232	31673349	29991799	44807183	76861593	74994609	18130169	40235858	74625810	256145105	712402861	169029399	34195210	357839016	47654364
		6	216490176	28880536	25453024	44708319	38437874	63372057	9768674	23562260	45208629	200423929	644410488	118720692	47960507	304727478	36706588
	Nymph	1	0	156241345	62661599	129725345	396555849	402986354	103002005	44775426	309876541	996584210	2267941236	894587425	111425429	863930393	243578452
		2	0	56214257	5491886	41278355	93144780	87127038	20553268	12827477	76520720	288451252	702882675	111173701	26296350	211521465	26861858
		3	0	39721589	20629645	30521278	95529090	94839747	19913417	15378079	71359238	309566107	695638279	179140236	16118133	139368836	20187989
		4	0	54803973	11684433	41993587	53695797	75715187	10658388	9834796	46766659	186530528	639293738	106143275	17608641	127165966	23086496
		5	0	65700636	8352770	32733911	86861593	64994609	19130169	8384428	64625810	226145105	702402861	139029399	10441217	55578676	17898073
		6	0	58779930	11880441	44244100	45437874	60372057	9368674	10775660	42208629	190423929	634410488	109720692	14213928	90909195	22098199
content/ppb	L4	1	4.13724	0.694205	0.944241	1.44168	4.29663	4.78922	1.23116	1.87217	3.68578	12.9498	30.5075	9.22858	2.43384	20.2804	5.08913
		2	5.83022	1.09987	0.927626	1.77073	3.45027	2.99232	0.779229	1.45041	2.48592	10.3208	25.7031	5.82971	1.72885	15.7388	2.49847
		3	5.75021	0.866309	0.974879	1.44326	2.97408	3.19702	0.607246	1.56061	2.38951	9.13506	24.2624	5.15782	1.46141	13.6257	1.95545
		4	4.31227	0.722506	0.741507	1.14905	1.33247	2.15641	0.294526	0.681981	1.12117	5.07823	19.1899	2.93182	0.81891	8.26608	0.890993
		5	4.75639	0.965857	0.914579	1.36636	2.34384	2.28691	0.552867	1.22696	2.27566	7.81097	21.7242	5.15444	1.04276	10.9121	1.45319
		6	6.60172	0.880692	0.776172	1.36335	1.17214	1.93249	0.297889	0.718515	1.37861	6.11179	19.6509	3.62031	1.46252	9.29246	1.11934
	Nymph	1	0	1.58816	0.636941	1.31863	4.0309	4.09626	1.04699	0.455132	3.14982	10.1301	23.0531	9.09328	1.13261	8.78165	2.47592
		2	0	1.71422	0.167471	1.25876	2.84039	2.65688	0.626758	0.391165	2.33345	8.79612	21.4339	3.39017	0.801889	6.4502	0.819134
		3	0	1.21128	0.629087	0.930725	2.91309	2.89207	0.607246	0.468944	2.17605	9.44001	21.213	5.46276	0.491511	4.24996	0.615619
		4	0	1.67121	0.356309	1.28057	1.63742	2.30888	0.32502	0.299905	1.42612	5.68812	19.4948	3.23677	0.536963	3.87784	0.704007
		5	0	2.0035	0.254712	0.998198	2.64878	1.98197	0.583361	0.255677	1.97072	6.89614	21.4193	4.23961	0.318398	1.69483	0.545789
		6	0	1.79245	0.362286	1.34919	1.3856	1.841	0.285691	0.328596	1.28712	5.80685	19.3459	3.34586	0.433444	2.77221	0.673869
	L4	AVE	5.23134	0.871574	0.879834	1.42241	2.59491	2.89239	0.627153	1.25178	2.22278	8.56777	23.5063	5.32044	1.49138	13.0192	2.16776
		STDEVA	0.977051	0.151526	0.0964916	0.201739	1.22085	1.05171	0.350122	0.475263	0.912839	2.87674	4.26818	2.19922	0.565656	4.50355	1.54459
	Nymph	AVE	0	1.66347	0.401134	1.18934	2.57603	2.62951	0.579178	0.36657	2.05721	7.79288	20.9933	4.79474	0.619137	4.63778	0.97239
		STDEVA	0	0.262692	0.193455	0.178228	0.959538	0.820355	0.273002	0.0861533	0.675726	1.91627	1.38752	2.26853	0.298337	2.5817	0.742227

## Sheet: Nymph-Young
																			Nymph	green
																			Young male	blue
																			Young female	red
																			*	unclear
																			Young male	skyblue
																			Young female	pink
																			Old male	blue
																			Old female	red
	std		9.8379e+07					std		9.8379e+07
			19.59	19.83	20.02	20.37				15.32	17.49	17.74	17.87	19.59	19.83	20.02	21.3	21.47	21.94	22.41
area	Nymph	1	54842948	82857226	146889635	203399141		Young Female	1	7347731	4217096	9131294	4358312	68552472	130310363	65678677	3455750	67212623	66904028	14302898
		2	53041991	76395940	54066020	78278158			2	5685481	16009839	18525874	6419732	167959996	207887740	28601459	8346192	111727746	106138596	47916952
		3	56347067	83392081	38733506	63924620			3	5438574	13203718	15485165	5869106	146577009	189076672	27613249	6665153	92506712	88952545	40426388
		4	54920729	82256078	55775981	75053436			4	3719645	6821862	13984237	3553906	86300966	135012237	25941097	3269989	50876456	46354104	19225033
		5	87512907	123416749	64778406	65305708			5	8371410	18742013	29964214	5881936	158284576	197305296	23260211	8755006	97292865	99888807	26128405
		6	98543513	126537346	49924628	69254852			6	8489473	19197702	26734946	5876902	166573389	209935304	26881335	8377090	107337701	112859882	35478494
	Young Female	1	68552472	130310363	67937315	65678677		Young Male	1	5135479	15500522	45797060	4075482	315009453	417739108	54448178	26120502	178132265	150494679	42553881
		2	167959996	207887740	35535824	28601459			2	8133464	28429438	36572993	4371450	240086942	260048009	22124938	19466640	142567925	76406123	28545438
		3	146577009	189076672	33198064	27613249			3	5800166	16142201	24305814	4089148	157618522	200195482	15338260	8995383	94395025	53278050	23344820
		4	86300966	135012237	21687045	25941097			4	6363812	20237665	26244850	4270927	188763961	232023202	18699172	11492058	118540428	60532665	28427247
		5	158284576	197305296	29844291	23260211			5	4933239	16847868	20086987	3987034	177908519	216443290	16670466	10128355	119380451	73018604	34621426
		6	166573389	209935304	35773299	26881335			6	8069453	28131616	21358159	4386283	255408717	254581597	27923730	19637668	183403122	134457702	74590380
	Young Male	1	315009453	417739108	89829362	54448178		Old Male	1	15457543	39029266	10538989	14085556	576605363	699253520	47886611	31112367	469020531	331652301	159922721
		2	240086942	260048009	14171395	22124938			2	13916826	85239055	16689280	22381524	405434321	391988712	14048000	74607351	343190776	320313796	192236227
		3	157618522	200195482	27925915	15338260			3	20159621	94340701	16079350	35851446	409810384	402607348	82366457	63700098	321706910	272477284	187477884
		4	188763961	232023202	17168880	18699172			4	7282738	45920113	5079885	13957740	307054793	320573746	22351210	35982149	248711238	222432308	125250881
		5	177908519	216443290	20393343	16670466			5	15700784	100790610	16180602	30909940	434741336	418119011	40518970	87643179	371481078	329613005	192375626
		6	255408717	254581597	22557024	27923730			6
content/ppb	Nymph	1	0.557466	0.842225	1.4931	2.06751		Old Female	1	17224796	49169923	9850356	19020933	644417368	924428168	162834335	42418681	524180300	243872850	160768934
		2	1.07832	1.55309	1.09914	1.59136			2	11416400	50931502	5751959	14540007	312687652	346191044	27455412	47710710	251016196	164530543	77245915
		3	1.14551	1.69532	0.787434	1.29956			3	2404522	17820068	3646136	12907231	147924654	264591777	36263411	14849163	231281458	109557513	34135536
		4	1.11651	1.67223	1.1339	1.5258			4	5487155	35969721	4458330	15929704	257316692	344988578	52221933	38387086	288659245	145082839	59839354
		5	1.7791	2.50901	1.31692	1.32764			5
		6	2.00334	2.57245	1.01494	1.40792			6
	Young Female	1	0.69682	1.32458	0.690567	0.667609		Young Female	1	0.074688	0.0428658	0.0928175	0.0443012	0.69682	1.32458	0.667609	0.0351269	0.683201	0.680064	0.145386
		2	3.41455	4.22626	0.722427	0.581455			2	0.115583	0.325473	0.376623	0.13051	3.41455	4.22626	0.581455	0.169674	2.27137	2.15775	0.97413
		3	2.97984	3.84384	0.674901	0.561365			3	0.110564	0.268426	0.314806	0.119316	2.97984	3.84384	0.561365	0.1355	1.88062	1.80836	0.82185
		4	1.75446	2.74474	0.440888	0.527371			4	0.0756187	0.138685	0.284293	0.0722493	1.75446	2.74474	0.527371	0.0664774	1.0343	0.942358	0.390836
		5	3.21785	4.01113	0.606721	0.472869			5	0.170187	0.381017	0.609159	0.119577	3.21785	4.01113	0.472869	0.177985	1.97792	2.03069	0.531179
		6	3.38636	4.26789	0.727255	0.546485			6	0.172587	0.39028	0.543509	0.119475	3.38636	4.26789	0.546485	0.170302	2.18213	2.29439	0.721262
	Young Male	1	3.202	4.24622	0.913095	0.553453		Young Male	1	0.052201	0.157559	0.465517	0.0414263	3.202	4.24622	0.553453	0.265509	1.81067	1.52974	0.43255
		2	4.88086	5.28666	0.288098	0.44979			2	0.16535	0.577957	0.743512	0.0888696	4.88086	5.28666	0.44979	0.395748	2.89834	1.5533	0.580316
		3	3.20431	4.06988	0.567721	0.31182			3	0.117915	0.328164	0.494126	0.0831305	3.20431	4.06988	0.31182	0.182872	1.91901	1.08312	0.47459
		4	3.83748	4.71693	0.349035	0.380146			4	0.129373	0.411422	0.533546	0.086826	3.83748	4.71693	0.380146	0.233628	2.40987	1.2306	0.577913
		5	3.6168	4.40019	0.414587	0.338903			5	0.10029	0.342509	0.408359	0.0810546	3.6168	4.40019	0.338903	0.205905	2.42695	1.48443	0.703838
		6	5.19234	5.17553	0.458574	0.567677			6	0.164048	0.571903	0.434202	0.0891711	5.19234	5.17553	0.567677	0.399225	3.7285	2.73346	1.51639
	Nymph	AVE	1.28004	1.80739	1.14091	1.53663		Old Male	1	0.157122	0.396724	0.107126	0.143176	5.86106	7.10775	0.486756	0.31625	4.76749	3.37117	1.62558
		STDEVA	0.525333	0.648786	0.243976	0.283334			2	0.282923	1.73287	0.339285	0.455006	8.24229	7.96895	0.285589	1.51673	6.97691	6.51183	3.90807
									3	0.409836	1.9179	0.326886	0.728843	8.33126	8.18482	1.67447	1.29499	6.54015	5.53934	3.81134
	Young Female	AVE	2.57498	3.40307	0.643793	0.559526			4	0.148055	0.933535	0.103272	0.283754	6.24228	6.51712	0.45439	0.731501	5.05619	4.52195	2.54629
		STDEVA	1.10826	1.1613	0.108489	0.0646212			5	0.31919	2.04903	0.328944	0.628385	8.83809	8.50017	0.823732	1.78175	7.55204	6.70088	3.91091
									6
	Young Male	AVE	3.98897	4.64923	0.498518	0.433631		Old Female	1	0.175086	0.499801	0.100127	0.193343	6.55036	9.3966	1.65517	0.431176	5.32817	2.47891	1.63418
		STDEVA	0.853234	0.499592	0.224466	0.108866			2	0.23209	1.03541	0.116935	0.295592	6.3568	7.03791	0.558156	0.969937	5.10304	3.34483	1.57037
									3	0.0488828	0.362274	0.0741243	0.262398	3.00724	5.37903	0.737219	0.301877	4.70185	2.22725	0.69396
									4	0.111551	0.731248	0.0906358	0.323844	5.23113	7.01346	1.06165	0.780392	5.86831	2.94947	1.21651
									5
									6
								Young Female	AVE	0.119871	0.257791	0.370201	0.100905	2.57498	3.40307	0.559526	0.125844	1.67159	1.65227	0.59744
									STDEVA	0.0433946	0.139865	0.186852	0.0344501	1.10826	1.1613	0.0646212	0.0607677	0.654366	0.675952	0.30299
								Young Male	AVE	0.12153	0.398253	0.51321	0.078413	3.98897	4.64923	0.433631	0.280481	2.53222	1.60244	0.714266
									STDEVA	0.042568	0.160359	0.121101	0.0184016	0.853234	0.499592	0.108866	0.0947576	0.705385	0.584602	0.404191
								Old Male	AVE	0.263425	1.40601	0.241103	0.447833	7.503	7.65576	0.744988	1.12824	6.17856	5.32903	3.16044
									STDEVA	0.111284	0.711378	0.124159	0.240497	1.35096	0.819732	0.555049	0.59635	1.21505	1.3973	1.03426
								Old Female	AVE	0.141903	0.657184	0.0954553	0.268794	5.28638	7.20675	1.00305	0.620845	5.25034	2.75012	1.27875
									STDEVA	0.0791809	0.294553	0.0179018	0.0562206	1.62696	1.65347	0.482112	0.30824	0.486651	0.496777	0.430979

## Sheet: 15.7
										Name: Benzaldehyde, 2,5-dimethyl-
										Formula: C9H10O
										MW: 134 Exact Mass: 134.073165 CAS#: 5779-94-2 NIST#: 3156 ID#: 19619 DB: replib
										Other DBs: Fine, HODOC, EINECS, IRDB
										Contributor: T.A.BLAZER, DU PONT, GIBBSTOWN, N.J., USA
										10 largest peaks:
											133	999 |	134	937 |	105	799 |	91	305 |	77	226 |
											51	171 |	39	159 |	103	143 |	79	129 |	27	113 |
										Synonyms:
										1.Isoxylaldehyde
										2.2,5-Dimethylbenzaldehyde
										Name: Benzaldehyde, 2,4-dimethyl-
										Formula: C9H10O
										MW: 134 Exact Mass: 134.073165 CAS#: 15764-16-6 NIST#: 239029 ID#: 104904 DB: mainlib
										Other DBs: Fine, HODOC, EINECS, IRDB
										Contributor: Japan AIST/NIMC Database- Spectrum MS-IW- 589
										10 largest peaks:
											133	999 |	134	880 |	105	807 |	77	264 |	79	240 |
											91	162 |	103	143 |	39	137 |	51	133 |	106	90 |
										Synonyms:
										1.2,4-Dimethylbenzaldehyde
										2.2,4-Dimethylbenzenecarboxaldehyde
										Name: Benzaldehyde, 3,5-dimethyl-
										Formula: C9H10O
										MW: 134 Exact Mass: 134.073165 CAS#: 5779-95-3 NIST#: 136575 ID#: 104704 DB: mainlib
										Other DBs: HODOC
										Contributor: NIST Mass Spectrometry Data Center, 1994
										10 largest peaks:
											133	999 |	105	863 |	134	840 |	77	472 |	39	427 |
											51	329 |	91	319 |	79	309 |	63	230 |	103	199 |
										Synonyms:
										1.3,5-Dimethylbenzaldehyde #
