# Supplementary material for: Cartography of odor chemicals in the dengue vector mosquito (Aedes aegypti L., Diptera/Culicidae)
Source: Sci Rep. 2019 Jun 11;9:8510. doi: 10.1038/s41598-019-44851-7 (PMC6559988; doi:10.1038/s41598-019-44851-7)
Supplement: Supplementary file 4 — Dataset 4 [file 41598_2019_44851_MOESM4_ESM.xlsx]

## Sheet: Title & Author
			Cartography of odor chemicals in the dengue vector mosquito (Aedes aegypti L. , Diptera/Culicidae)
			Fengen Wang, Christelle Delannay, Daniella Goindin, Ligang Deng, Shuai Guan, Xiao Lu, Florence Fouque, Anubis Vega-Rúa, Jean-François Picimbon

## Sheet: 14.02
1
									0.3	Name: Butanoic acid, 3-methyl-
										Formula: C5H10O2
										MW: 102 Exact Mass: 102.0680795 CAS#: 503-74-2 NIST#: 333876 ID#: 28323 DB: mainlib
										Other DBs: Fine, TSCA, RTECS, HODOC, NIH, EINECS, IRDB
										Contributor: NIST Mass Spectrometry Data Center
										10 largest peaks:
											60	999 |	43	371 |	41	300 |	45	213 |	87	170 |
											39	148 |	42	123 |	27	83 |	61	63 |	29	46 |
										Synonyms:
										1.Isovaleric acid
										2.β-Methylbutyric acid
										3.Acetic acid, isopropyl-
										4.Delphinic acid
										5.Isopentanoic acid
										6.Isopropylacetic acid
										7.3-Methylbutanoic acid
										8.3-Methylbutyric acid
										9.iso-C4H9COOH
										10.Butyric acid, 3-methyl-
										11.Isovalerianic acid
										12.Kyselina isovalerova
										13.3-Methyl-n-butyric acid
										14.NSC 62783
										15.Isobutylformic acid
										16.Isovaleric acid sodium salt (Salt/Mix)
										17.NA 1760 (Related)
										18.Methylbutanoic acid (Related)
									0.2	Name: Hexanoic acid, 2-methyl-
										Formula: C7H14O2
										MW: 130 Exact Mass: 130.09938 CAS#: 4536-23-6 NIST#: 151749 ID#: 9705 DB: replib
										Other DBs: Fine, TSCA, RTECS, HODOC, EINECS
										Contributor: Chemical Concepts
										10 largest peaks:
											74	999 |	43	339 |	41	335 |	27	271 |	87	244 |
											29	226 |	73	199 |	60	183 |	39	164 |	55	124 |
										Synonyms:
										1.α-Methylcaproic acid
										2.2-Hexanecarboxylic acid
										3.2-Methylhexanoic acid
										4.2-Methylcaproic acid

## Sheet: 15.32
13
										Name: Dodecanoic acid, methyl ester
										Formula: C13H26O2
										MW: 214 Exact Mass: 214.19328 CAS#: 111-82-0 NIST#: 229476 ID#: 40686 DB: mainlib
										Other DBs: Fine, TSCA, RTECS, EPA, HODOC, NIH, EINECS, IRDB
										Contributor: Japan AIST/NIMC Database- Spectrum MS-NW-1738
										10 largest peaks:
											74	999 |	87	557 |	41	245 |	43	204 |	55	191 |
											29	120 |	75	119 |	57	98 |	69	98 |	143	77 |
										Synonyms:
										1.Lauric acid, methyl ester
										2.Metholene 2296
										3.Methyl dodecanoate
										4.Methyl dodecylate
										5.Methyl laurate
										6.Methyl laurinate
										7.Methyl n-dodecanoate
										8.Uniphat A40
										9.NSC 5027

## Sheet: 17.49
14
										Name: Methyl tetradecanoate
										Formula: C15H30O2
										MW: 242 Exact Mass: 242.22458 CAS#: 124-10-7 NIST#: 333719 ID#: 40728 DB: mainlib
										Other DBs: Fine, TSCA, EPA, HODOC, NIH, EINECS, IRDB
										Contributor: NIST Mass Spectrometry Data Center
										10 largest peaks:
											74	999 |	87	691 |	55	289 |	43	260 |	41	214 |
											143	205 |	75	155 |	57	144 |	69	126 |	59	115 |
										Synonyms:
										1.Tetradecanoic acid, methyl ester
										2.Myristic acid, methyl ester
										3.Metholeneat 2495
										4.Methyl myristate
										5.Methyl n-tetradecanoate
										6.Uniphat A50
										7.Emery 2214
										8.Acide myristique methyl ester
										9.Methyl myristylate

## Sheet: 17.74
15
									0.65	Name: Methyl myristoleate
										Formula: C15H28O2
										MW: 240 Exact Mass: 240.20893 CAS#: 56219-06-8 NIST#: 333340 ID#: 19121 DB: mainlib
										Other DBs: None
										Contributor: NIST Mass Spectrometry Data Center
										10 largest peaks:
											55	999 |	74	581 |	69	504 |	41	490 |	87	449 |
											96	399 |	83	373 |	97	356 |	84	351 |	98	321 |
										Synonyms:
										1.cis-9-Tetradecenoic acid, methyl ester
										2.(Z)-9-Tetradecenoic acid, methyl ester
										3.Methyl cis-9-tetradecenoate
										4.Myristoleic acid methyl ester
									0.16	Name: Methyl Z-11-tetradecenoate
										Formula: C15H28O2
										MW: 240 Exact Mass: 240.20893 NIST#: 130828 ID#: 17971 DB: mainlib
										Contributor: J. Klune, Insect Chem. Ecol. Lab., USDA, Beltsville, MD 20705
										10 largest peaks:
											55	999 |	41	883 |	69	624 |	74	526 |	96	370 |
											87	369 |	43	355 |	97	313 |	59	311 |	83	310 |
										Synonyms:
										1.Methyl (11Z)-11-tetradecenoate #

## Sheet: 17.87
16
										Name: Methyl myristoleate
										Formula: C15H28O2
										MW: 240 Exact Mass: 240.20893 CAS#: 56219-06-8 NIST#: 333340 ID#: 19121 DB: mainlib
										Other DBs: None
										Contributor: NIST Mass Spectrometry Data Center
										10 largest peaks:
											55	999 |	74	581 |	69	504 |	41	490 |	87	449 |
											96	399 |	83	373 |	97	356 |	84	351 |	98	321 |
										Synonyms:
										1.cis-9-Tetradecenoic acid, methyl ester
										2.(Z)-9-Tetradecenoic acid, methyl ester
										3.Methyl cis-9-tetradecenoate
										4.Myristoleic acid methyl ester
										Name: Methyl Z-11-tetradecenoate
										Formula: C15H28O2
										MW: 240 Exact Mass: 240.20893 NIST#: 130828 ID#: 17971 DB: mainlib
										Contributor: J. Klune, Insect Chem. Ecol. Lab., USDA, Beltsville, MD 20705
										10 largest peaks:
											55	999 |	41	883 |	69	624 |	74	526 |	96	370 |
											87	369 |	43	355 |	97	313 |	59	311 |	83	310 |
										Synonyms:
										1.Methyl (11Z)-11-tetradecenoate #

## Sheet: 19.59
11
										Name: Hexadecanoic acid, methyl ester
										Formula: C17H34O2
										MW: 270 Exact Mass: 270.25588 CAS#: 112-39-0 NIST#: 379929 ID#: 9771 DB: replib
										Other DBs: Fine, TSCA, EPA, HODOC, NIH, EINECS
										Contributor: Drug Lab
										10 largest peaks:
											74	999 |	87	719 |	43	342 |	55	313 |	41	236 |
											57	182 |	143	179 |	75	173 |	69	109 |	59	91 |
										Synonyms:
										1.Palmitic acid, methyl ester
										2.n-Hexadecanoic acid methyl ester
										3.Metholene 2216
										4.Methyl hexadecanoate
										5.Methyl n-hexadecanoate
										6.Methyl palmitate
										7.Uniphat A60
										8.Emery 2216
										9.Radia 7120

## Sheet: 19.83
12
									0.37	Name: 9-Hexadecenoic acid, methyl ester, (Z)-
										Formula: C17H32O2
										MW: 268 Exact Mass: 268.24023 CAS#: 1120-25-8 NIST#: 333193 ID#: 18897 DB: mainlib
										Other DBs: Fine, EINECS
										Contributor: NIST Mass Spectrometry Data Center
										10 largest peaks:
											55	999 |	69	669 |	74	643 |	41	573 |	83	547 |
											87	510 |	96	505 |	97	495 |	84	454 |	98	425 |
										Synonyms:
										1.Methyl palmitoleate
										2.Methyl palmitoleinate
										3.Palmitoleic acid, methyl ester
										4.Methyl (9Z)-9-hexadecenoate #
										5.cis-9-Hexadecenoic acid, methyl ester
										6.Methyl Z-9-hexadecenoate
										7.Methyl cis-hexadec-9-enoate
									0.31	Name: Methyl hexadec-9-enoate
										Formula: C17H32O2
										MW: 268 Exact Mass: 268.24023 CAS#: 10030-74-7 NIST#: 333999 ID#: 18900 DB: mainlib
										Other DBs: None
										Contributor: NIST Mass Spectrometry Data Center
										10 largest peaks:
											55	999 |	69	745 |	74	679 |	83	612 |	41	559 |
											96	552 |	97	552 |	87	544 |	84	487 |	98	466 |
										Synonyms:
										1.Methyl palmitelaidate

## Sheet: 20.02
2
										Name: i-Propyl 9-hexadecenoate
										Formula: C19H36O2
										MW: 296 Exact Mass: 296.27153 NIST#: 336628 ID#: 18924 DB: mainlib
										Contributor: William W. Christie, Mylnefield Lipid Analysis, Invergowrie, Dundee, Scotland, UK
										10 largest peaks:
											55	999 |	69	809 |	83	629 |	97	609 |	237	499 |
											236	399 |	67	369 |	81	369 |	111	339 |	84	329 |
										Synonyms:
										no synonyms.

## Sheet: 21.00
3
										Name: γ-Dodecalactone
										Formula: C12H22O2
										MW: 198 Exact Mass: 198.16198 CAS#: 2305-05-7 NIST#: 249648 ID#: 49627 DB: mainlib
										Other DBs: Fine, TSCA, RTECS, NIH, EINECS
										Contributor: TNO Volatile Compounds in Food - Chemical Concepts
										Related CAS#: 57084-18-1
										10 largest peaks:
											85	999 |	29	436 |	41	349 |	55	252 |	27	189 |
											56	168 |	43	158 |	57	131 |	69	96 |	100	93 |
										Synonyms:
										1.2(3H)-Furanone, dihydro-5-octyl-
										2.γ-n-Octyl-γ-n-butyrolactone
										3.γ-Dodecanolactone
										4.γ-Octyl-γ-butyrolactone
										5.Dodecanoic acid, 4-hydroxy-, γ-lactone
										6.Dodecanolide-1,4
										7.4-Dodecanolide
										8.4-Hydroxydodecanoic acid lactone
										9.4-Hydroxydodecanoic acid, γ-lactone
										10.2-(3H)-Furanone, 5-octyldihydro-
										11.5-Octyldihydro-2(3H)-furanone #
										12.γ-Dodecanolide
										13.Dodecan-4-olide
										14.(±)-4-n-Octylbutyrolactone
										15.Dihydro-5-octyl-2(3H)-furanone
										16.NSC 26511

[truncated: 16 more sheets: 21.30, 21.47, 21.72, 21.94, 22.00, 22.30, 22.41, 22.45, #23.05, 23.28, 23.64, 23.89, 24.07, #24.20, #24.30, #24.88]
